# Supplementary material for: Use of the DELTA Model to Understand the Food System and Global Nutrition
Source: J Nutr. 2021 Jun 30;151(10):3253–61. doi: 10.1093/jn/nxab199 (PMC8485910; doi:10.1093/jn/nxab199)
Supplement: nxab199_Supplemental_Files [file nxab199_supplemental_files.zip]

Archive with 5 entries (5 files):
- SupplementaryFigure1.pdf
- SupplementaryMaterial1.pdf
- SupplementaryMaterial2.pdf
- SupplementaryMaterial3.pdf
- SupplementaryMaterial4.pdf
